# Supplementary material for: A Novel Titanium Cranioplasty Technique of Marking the Coronal and Squamosoparietal Sutures in Three-Dimensional Titanium Mesh as Anatomical Positioning Markers to Increase the Surgical Accuracy and Reduce Postoperative Complications
Source: Front Surg. 2021 Dec 14;8:754466. doi: 10.3389/fsurg.2021.754466 (PMC8712424; doi:10.3389/fsurg.2021.754466)
Supplement: Supplementary file 2 [file Table_1.XLSX]

## Sheet: Sheet1
																									Name	ID	Group	Age	Gender	Hypertension	Diabetes	Hydrocephalus	VP	Subdural fluid collections	Epilepsy	Type	Side	Size	No	KPS	GOS	Bulging	Time	Early	Blood	Operative	Number	Position	手术人员
																									QYF	823423	0	64	0	1	0	0	0	0	0	1	1	76.81	2	40	3	0	118	0	100	100	10	1	江常震、林清松
																									HZR	810681	0	44	0	0	0	0	0	0	0	0	0	72.84	2	70	3	1	103	0	200	175	9	0	王灯亮、蔡嘉伟
																									WJH	815454	0	13	0	0	0	0	0	0	0	0	0	97.18	2	90	5	1	97	0	100	133	11	0	方文华、谢冰森
																									QSN	813212	0	30	0	0	0	0	0	0	0	1	0	78	1	50	3	0	104	0	100	180	8	0	王灯亮、蔡嘉伟
																									ZMH	825238	0	58	0	1	1	1	0	0	1	0	1	74.12	1	100	5	1	240	0	300	181	12	1	游鸿海、谢冰森
																									LWC	826189	0	54	0	0	0	1	0	1	0	0	0	95.27	1	20	2	1	80	1	200	172	11	1	方文华、王芳玉
																									WAY	767320	0	34	1	0	0	0	0	0	0	1	1	77.2	1	100	5	1	240	0	150	140	11	1	姚培森、林福鑫
																									YJZ	780786	0	36	0	0	0	1	1	0	0	0	1	72.1	2	30	3	1	180	0	100	175	11	1	余良宏、游鸿海
																									LBF	780021	0	38	1	0	0	0	0	0	0	1	1	76.2	2	40	3	0	151	0	200	174	10	1	游鸿海
																									CYW	822008	0	26	1	0	0	0	0	0	0	0	0	90.34	2	100	5	0	87	1	200	190	7	0	方文华、谢冰森
																									LX	823678	0	25	1	0	0	0	0	0	0	1	0	86.05	1	30	3	0	130	0	200	185	6	0	方文华、谢冰森
																									WJF	820316	0	29	0	1	0	1	0	1	0	0	1	102.02	2	100	5	1	88	1	100	185	10	0	余良宏、王芳玉
																									YFJ	830207	0	56	1	0	0	0	0	0	0	1	0	82.88	1	20	2	0	96	0	100	175	8	1	姚培森、王惠清
																									ZHD	832720	0	44	0	0	0	0	0	0	0	0	0	78.25	1	100	5	0	185	0	200	160	10	1	江常震、张元隆
																									LS	803603	0	30	0	0	0	0	0	0	0	0	0	125.1	1	40	3	0	101	0	500	210	15	1	戴琳孙、陈鹏强
																									LJ	816322	0	50	1	1	0	0	0	0	0	1	1	89.96	1	60	3	0	126	0	100	150	13	1	吴喜跃、梅文忠
																									YDM	786933	0	61	1	1	0	0	0	0	0	0	1	97.87	1	30	3	1	113	0	50	143	13	1	方文华、颜小荣
																									LC	790620	0	47	0	0	0	0	0	0	0	0	0	101.41	1	100	5	1	80	1	200	120	11	1	陈剑舞、王硕彬
																									YZJ	798505	0	60	0	0	0	0	0	0	0	0	0	100.53	1	60	3	0	101	0	200	239	13	1	余良宏、游鸿海
																									YXY	806785	0	65	1	0	0	0	0	0	0	1	1	84.6	1	100	5	1	90	1	100	245	12	1	郑树法、王惠清
																									FQC	811346	0	64	0	0	0	1	0	1	0	0	0	89.27	3	20	2	0	210	0	200	127	11	1	王灯亮、姚培森
																									BYL	802315	0	50	0	1	0	0	0	0	0	1	1	82.94	1	20	2	1	101	0	150	179	14	1	葛洪良
																									CJS	829694	1	58	1	1	1	0	0	0	0	1	0	83.91	2	40	3	1	102	0	200	152	13	1	王硕彬
																									HFZ	821270	1	55	0	0	0	0	0	1	0	0	0	84.59	2	30	3	1	90	1	100	185	7	1	葛洪良
																									HCM	816811	1	46	0	0	0	1	1	0	0	1	0	106.46	2	20	2	1	90	1	400	285	10	0	林福鑫、陈鹏强
																									WSR	806635	1	16	0	0	0	0	0	0	0	0	0	69.37	1	100	5	1	90	1	400	215	16	1	郑树法、颜小荣
																									LXC	833438	1	36	0	1	0	0	0	0	0	0	0	69.33	1	100	5	0	125	0	200	117	8	0	方文华、谢冰森
																									YMY	780219	1	21	1	0	0	1	1	0	0	0	1	83.66	2	80	4	0	180	0	100	167	8	0	薛毅辉、王芳玉
																									ZSG	771391	1	66	0	1	0	0	0	0	0	1	1	70.2	1	40	3	0	300	0	400	215	11	0	林元相、谢冰森
																									WYD	796830	1	58	0	1	0	0	0	0	1	1	1	73.61	1	80	4	1	125	0	100	140	8	1	连葆强、陈鹏强
																									LCQ	823150	1	27	0	0	0	1	0	0	0	0	1	84.33	1	20	2	0	125	0	500	226	11	0	方文华、王芳玉
																									LYX	791645	1	55	1	0	0	0	0	0	0	0	1	83.96	1	20	2	0	125	0	200	130	10	1	王灯亮、王惠清
																									LYM	837216	1	56	1	0	0	1	0	0	0	1	1	75.56	2	20	2	1	85	1	150	100	8	0	方文华、王芳玉
																									MSX	799131	1	44	0	0	0	0	0	0	0	0	0	94.37	1	100	5	0	80	1	200	120	12	1	姚培森
																									HXM	784762	1	55	1	0	0	0	0	0	1	1	1	99.06	1	60	3	0	113	0	200	174	12	1	余良宏、游鸿海
																									TJE	822092	1	46	1	0	0	0	0	0	0	0	0	70.95	1	20	2	1	85	1	300	203	13	1	苏兴奋、王芳玉
																									CX	800936	1	56	0	0	0	0	0	0	0	0	0	77.7	1	40	3	0	90	1	300	215	10	0	江常震、蔡嘉伟
																									ZSH	806604	1	75	0	0	0	0	0	1	0	1	1	93.91	2	30	3	1	70	1	100	113	10	1	王丰
																									HXJ	784094	1	40	1	0	0	0	0	0	0	1	0	91.31	1	40	3	0	105	0	150	200	13	0	郑树法、王惠清
																									LDY	811036	1	51	0	1	0	0	0	0	0	1	1	78.67	2	20	2	0	90	1	100	152	8	1	连葆强
																									ZJ	824782	1	21	0	0	0	0	0	1	0	0	0	106.67	2	60	3	0	95	0	100	180	13	1	陈剑舞、王硕彬
																									ZRJ	826961	1	44	1	0	0	0	0	0	0	1	1	77.64	1	30	3	0	112	0	200	145	13	1	苏兴奋、陈鹏强
																									XSN	790159	1	45	0	1	1	0	0	0	0	1	0	80.79	1	30	3	1	83	1	200	139	12	1	陈剑舞、王硕彬
																									LJM	796052	1	22	0	0	0	0	0	0	0	0	0	90.53	1	100	5	1	93	0	100	158	13	1	方文华
[truncated: 12 more columns]

## Sheet: Sheet2
Name	ID	Group	Age	Gender	Hypertension	Diabetes	Hydrocephalus	VP	Subdural fluid collections	Epilepsy	Type	Side	Size	No	KPS	GOS	Bulging	Time	Early	Blood	Operative	Number	Position	手术人员	Similarity	Loosening	Tilt	Dehisdence	Infection	Epidural	Seizure	Complication	Reop	KPS6	GOS6
QYF	823423	0	64	0	1	0	0	0	0	0	1	1	76.81	2	40	3	0	118	0	100	100	10	1	江常震、林清松	97.77	0	0	0	0	1	0	1	0	40	3	硬膜外吸收
HZR	810681	0	44	0	0	0	0	0	0	0	0	0	72.84	2	70	3	1	103	0	200	175	9	0	王灯亮、蔡嘉伟	96.64	0	0	0	0	0	0	0	0	90	4
WJH	815454	0	13	0	0	0	0	0	0	0	0	0	97.18	2	90	5	1	97	0	100	133	11	0	方文华、谢冰森	99.98	0	0	0	0	0	0	0	0	100	5
QSN	813212	0	30	0	0	0	0	0	0	0	1	0	78	1	50	3	0	104	0	100	180	8	0	王灯亮、蔡嘉伟	97.15	0	0	0	0	0	0	0	0	60	3
ZMH	825238	0	58	0	1	1	1	0	0	1	0	1	74.12	1	100	5	1	240	0	300	181	12	1	游鸿海、谢冰森	95.88	0	0	0	0	0	0	0	0	100	5
LWC	826189	0	54	0	0	0	1	0	1	0	0	0	95.27	1	20	2	1	80	1	200	172	11	1	方文华、王芳玉	99.31	0	0	0	0	0	0	0	0	20	2
WAY	767320	0	34	1	0	0	0	0	0	0	1	1	77.2	1	100	5	1	240	0	150	140	11	1	姚培森、林福鑫	97.33	0	0	0	0	0	0	0	0	100	5
YJZ	780786	0	36	0	0	0	1	1	0	0	0	1	72.1	2	30	3	1	180	0	100	175	11	1	余良宏、游鸿海	98.66	0	0	0	0	0	0	0	0	60	3
LBF	780021	0	38	1	0	0	0	0	0	0	1	1	76.2	2	40	3	0	151	0	200	174	10	1	游鸿海	97.65	0	0	0	0	1	0	1	0	40	3	硬膜外进展
CYW	822008	0	26	1	0	0	0	0	0	0	0	0	90.34	2	100	5	0	87	1	200	190	7	0	方文华、谢冰森	96.57	0	0	0	0	0	0	0	0	100	5
LX	823678	0	25	1	0	0	0	0	0	0	1	0	86.05	1	30	3	0	130	0	200	185	6	0	方文华、谢冰森	99.78	0	0	0	0	0	0	0	0	40	3
WJF	820316	0	29	0	1	0	1	0	1	0	0	1	102.02	2	100	5	1	88	1	100	185	10	0	余良宏、王芳玉	98.93	0	0	0	0	0	0	0	0	100	5
YFJ	830207	0	56	1	0	0	0	0	0	0	1	0	82.88	1	20	2	0	96	0	100	175	8	1	姚培森、王惠清	95.78	0	0	0	0	1	0	1	0	60	3
ZHD	832720	0	44	0	0	0	0	0	0	0	0	0	78.25	1	100	5	0	185	0	200	160	10	1	江常震、张元隆	95.76	0	0	0	0	1	0	1	0	100	5	硬膜外进展
LS	803603	0	30	0	0	0	0	0	0	0	0	0	125.1	1	40	3	0	101	0	500	210	15	1	戴琳孙、陈鹏强	98.21	0	0	0	0	0	0	0	0	90	4
LJ	816322	0	50	1	1	0	0	0	0	0	1	1	89.96	1	60	3	0	126	0	100	150	13	1	吴喜跃、梅文忠	99.5	0	0	0	0	0	0	0	0	90	4
YDM	786933	0	61	1	1	0	0	0	0	0	0	1	97.87	1	30	3	1	113	0	50	143	13	1	方文华、颜小荣	96.12	0	0	0	0	0	0	0	0	30	3
LC	790620	0	47	0	0	0	0	0	0	0	0	0	101.41	1	100	5	1	80	1	200	120	11	1	陈剑舞、王硕彬	97.88	0	0	0	0	0	0	0	0	100	5
YZJ	798505	0	60	0	0	0	0	0	0	0	0	0	100.53	1	60	3	0	101	0	200	239	13	1	余良宏、游鸿海	96.76	0	0	0	0	0	0	0	0	10	2
YXY	806785	0	65	1	0	0	0	0	0	0	1	1	84.6	1	100	5	1	90	1	100	245	12	1	郑树法、王惠清	99.08	0	0	0	0	0	0	0	0	100	5
FQC	811346	0	64	0	0	0	1	0	1	0	0	0	89.27	3	20	2	0	210	0	200	127	11	1	王灯亮、姚培森	97.11	0	0	0	0	0	0	0	0	20	2
BYL	802315	0	50	0	1	0	0	0	0	0	1	1	82.94	1	20	2	1	101	0	150	179	14	1	葛洪良	98.98	0	0	0	0	0	0	0	0	40	3
CJS	829694	1	58	1	1	1	0	0	0	0	1	0	83.91	2	40	3	1	102	0	200	152	13	1	王硕彬	94.24	0	0	0	0	0	0	0	0	40	3
HFZ	821270	1	55	0	0	0	0	0	1	0	0	0	84.59	2	30	3	1	90	1	100	185	7	1	葛洪良	95.12	0	0	0	0	0	0	0	0	40	3
HCM	816811	1	46	0	0	0	1	1	0	0	1	0	106.46	2	20	2	1	90	1	400	285	10	0	林福鑫、陈鹏强	94.79	0	0	0	0	0	0	0	0	20	2
WSR	806635	1	16	0	0	0	0	0	0	0	0	0	69.37	1	100	5	1	90	1	400	215	16	1	郑树法、颜小荣	94.32	0	0	0	0	0	0	0	0	100	5
LXC	833438	1	36	0	1	0	0	0	0	0	0	0	69.33	1	100	5	0	125	0	200	117	8	0	方文华、谢冰森	94.89	0	0	0	0	0	0	0	0	100	5
YMY	780219	1	21	1	0	0	1	1	0	0	0	1	83.66	2	80	4	0	180	0	100	167	8	0	薛毅辉、王芳玉	96.7	0	0	0	0	0	0	0	0	100	5
ZSG	771391	1	66	0	1	0	0	0	0	0	1	1	70.2	1	40	3	0	300	0	400	215	11	0	林元相、谢冰森	97.21	0	0	0	0	0	0	0	0	50	3
WYD	796830	1	58	0	1	0	0	0	0	1	1	1	73.61	1	80	4	1	125	0	100	140	8	1	连葆强、陈鹏强	96.36	0	0	0	0	0	0	0	0	90	5
LCQ	823150	1	27	0	0	0	1	0	0	0	0	1	84.33	1	20	2	0	125	0	500	226	11	0	方文华、王芳玉	95.45	0	0	0	0	0	0	0	0	20	2
LYX	791645	1	55	1	0	0	0	0	0	0	0	1	83.96	1	20	2	0	125	0	200	130	10	1	王灯亮、王惠清	96.29	0	0	0	0	0	0	0	0	20	2
LYM	837216	1	56	1	0	0	1	0	0	0	1	1	75.56	2	20	2	1	85	1	150	100	8	0	方文华、王芳玉	97.39	0	0	0	0	0	0	0	0	20	2
MSX	799131	1	44	0	0	0	0	0	0	0	0	0	94.37	1	100	5	0	80	1	200	120	12	1	姚培森	91.11	0	0	0	1	1	0	1	1	100	5	硬膜外血肿进展
HXM	784762	1	55	1	0	0	0	0	0	1	1	1	99.06	1	60	3	0	113	0	200	174	12	1	余良宏、游鸿海	89.23	0	0	0	1	0	0	1	1	20	3
TJE	822092	1	46	1	0	0	0	0	0	0	0	0	70.95	1	20	2	1	85	1	300	203	13	1	苏兴奋、王芳玉	90.43	0	0	0	1	0	0	1	1	20	2
CX	800936	1	56	0	0	0	0	0	0	0	0	0	77.7	1	40	3	0	90	1	300	215	10	0	江常震、蔡嘉伟	94.59	0	0	0	0	1	1	1	0	20	2	硬膜外血肿稍吸收
ZSH	806604	1	75	0	0	0	0	0	1	0	1	1	93.91	2	30	3	1	70	1	100	113	10	1	王丰	94.23	0	0	0	0	1	0	1	0	40	3	硬膜外血肿稍吸收
HXJ	784094	1	40	1	0	0	0	0	0	0	1	0	91.31	1	40	3	0	105	0	150	200	13	0	郑树法、王惠清	92.3	0	0	0	0	1	0	1	0	60	3	硬膜外血肿稍进展
LDY	811036	1	51	0	1	0	0	0	0	0	1	1	78.67	2	20	2	0	90	1	100	152	8	1	连葆强	91.99	0	0	0	0	1	0	1	0	30	3	硬膜外血肿稍进展
ZJ	824782	1	21	0	0	0	0	0	1	0	0	0	106.67	2	60	3	0	95	0	100	180	13	1	陈剑舞、王硕彬	90.56	0	0	0	0	1	0	1	0	100	5	硬膜外血肿稍吸收
ZRJ	826961	1	44	1	0	0	0	0	0	0	1	1	77.64	1	30	3	0	112	0	200	145	13	1	苏兴奋、陈鹏强	90.49	0	0	0	0	0	0	0	0	100	5
XSN	790159	1	45	0	1	1	0	0	0	0	1	0	80.79	1	30	3	1	83	1	200	139	12	1	陈剑舞、王硕彬	94.21	0	0	0	0	1	0	1	0	40	3
LJM	796052	1	22	0	0	0	0	0	0	0	0	0	90.53	1	100	5	1	93	0	100	158	13	1	方文华	95.55	0	0	0	0	1	0	1	0	100	5	硬膜外血肿吸收
